# Supplementary material for: Novel Tdp1 Inhibitors Based on Adamantane Connected with Monoterpene Moieties via Heterocyclic Fragments
Source: Molecules. 2021 May 24;26(11):3128. doi: 10.3390/molecules26113128 (PMC8197275; doi:10.3390/molecules26113128)
Supplement: Supplementary file 1 [file molecules-26-03128-s001.zip]

Archive with 1 entries (1 files):
- molecules-1211471-supplementary.pdf
